# Supplementary material for: Exosomal circ_DLGAP4 promotes diabetic kidney disease progression by sponging miR-143 and targeting ERBB3/NF-κB/MMP-2 axis
Source: Cell Death Dis. 2020 Nov 23;11(11):1008. doi: 10.1038/s41419-020-03169-3 (PMC7683700; doi:10.1038/s41419-020-03169-3)
Supplement: Supplementary file 1 — Supplement Table 1 [file 41419_2020_3169_MOESM1_ESM.xlsx]

## Sheet: Sheet1
hsa-miR-143
miRanda	RNAhybrid
Score: 145	p-value: 0.038104
Energy: -17.139999 kCal/Mol	mfe: -25.6 kCal/Mol
Position: 266,286	Position: 268,287
miRNA 3' CACGAAGTAGAGT 5'	miRNA 3' CACGAAGTAGAGT 5'
|||||||||	|||||||||
circRNA 5' GCCGTTCATCTCA 3'	circRNA 5' GCCGTTCATCTCA 3'
hsa-miR-149-5p
miRanda	RNAhybrid
Score: 142	p-value: 0.043139
Energy: -13.63 kCal/Mol	mfe: -25.4 kCal/Mol
Position: 237,259	Position: 98,133
miRNA 3' CCCUCACUUCUGUGCCUCGGUCU 5'	miRNA 3' CCCUCAC-----UUCUGUG------CC--UCGGUCU 5'
|||:| | | ||||||	|||| |:||||| || ||||||:
circRNA 5' GCCCCTGAGGCCCCAGAGCCACC 3'	circRNA 5' TGAGTCTGCCCAGGACACCTACCTGGACAGCCAGGA 3'
	RNAhybrid
	p-value: 0.027237
	mfe: -26.6 kCal/Mol
	Position: 139,159
	miRNA 3' CCCUCACUUCUGUGCCUCGGUCU 5'
	||| ||:| || ||||||
	circRNA 5' AGAGCGAGGTGACT-AGCCAGT 3'
hsa-miR-185-3p
miRanda	RNAhybrid
Score: 151	p-value: 0.049639
Energy: -25.360001 kCal/Mol	mfe: -24.9 kCal/Mol
Position: 221,242	Position: 9,48
miRNA 3' CUGGUCUCCUUUCGGUCGGGGA 5'	miRNA 3' CUGG-UCUCC-------UUUC---------GGUCGGGGA 5'
::||| : ||||||||	:|| || || :||| ||:|:||||
circRNA 5' GGGTGGAGTCGCCCCAGCCCCT 3'	circRNA 5' TGCCTAGTGGCGTATAAGAAGACCCCGCCACCGGTCCCTC 3'
	RNAhybrid
	p-value: 0.002053
	mfe: -33.1 kCal/Mol
	Position: 214,243
	miRNA 3' CUG-GUCUC-CUUUC----GGUCGGGGA 5'
	||| |:|:| |:|: |||||||||
	circRNA 5' TGACACGGGGTGGAGTCGCCCCAGCCCCTG 3'
hsa-miR-193a-5p
miRanda	RNAhybrid
Score: 144	p-value: 0.009806
Energy: -16.700001 kCal/Mol	mfe: -29.1 kCal/Mol
Position: 13,34	Position: 2,34
miRNA 3' AGUAGAGCGGGCGUUUCUGGGU 5'	miRNA 3' AGUAGAGCGGG----CGU------UUCUGGGU 5'
||: : :|||||||	||||| :|||: ||: |||||||
circRNA 5' TAGTGGCGTATAAGAAGACCCC 3'	circRNA 5' TTCATCATGCCTAGTGGCGTATAAGAAGACCCC 3'
	RNAhybrid
	p-value: 0.012389
	mfe: -28.5 kCal/Mol
	Position: 228,250
	miRNA 3' AGUAGAGCGGG--CGU---UUCUGGGU 5'
	|||||| || :||:|||
	circRNA 5' GTCGCCCCAGCCCCTGAGGCCCC 3'
hsa-miR-365b-5p
miRanda	RNAhybrid
Score: 142	p-value: 0.04616
Energy: -23.4 kCal/Mol	mfe: -25.1 kCal/Mol
Position: 293,316	Position: 24,48
miRNA 3' UGUCGACGGG--GACUUUCAGGGA 5'	miRNA 3' UGUCGAC-GGGGACUU--UCAGGGA 5'
|||| || || :||||||	|| | |||| :||||||
circRNA 5' GACGCTGACCAGCTCTGAGTCCCA 3'	circRNA 5' AAGAAGACCCCGCCACCGGTCCCTC 3'
	RNAhybrid
	p-value: 0.017583
	mfe: -27.6 kCal/Mol
	Position: 295,316
	miRNA 3' UGUCGAC-GGG-GACUUUCAGGGA 5'
	|||| || || :||||||
	circRNA 5' CGCTGACCAGCTCTGAGTCCCA 3'
hsa-miR-330-5p
miRanda	RNAhybrid
Score: 154	p-value: 0.029096
Energy: -24.620001 kCal/Mol	mfe: -26.3 kCal/Mol
Position: 72,92	Position: 72,92
miRNA 3' CGGAUUCUGUGUCCGGGUCUCU 5'	miRNA 3' CGGAUUCUGUGUCCGGGUCUCU 5'
|| || |||| |:||||||	:|| || |||| |:||||||
circRNA 5' ATCTCAGTCACA-GTCCAGAGC 3'	circRNA 5' ATCTCAGTCACA-GTCCAGAGC 3'
miRanda	RNAhybrid
Score: 147	p-value: 0.011022
Energy: -24.26 kCal/Mol	mfe: -28.8 kCal/Mol
Position: 231,255	Position: 230,255
miRNA 3' CGGAUUCUGUG--UCC-GGGUCUCU 5'	miRNA 3' CGGAUUCU--GUGUCCG-GGUCUCU 5'
|| | | ||| |||||||	||| || | |||| ||||||
circRNA 5' GCCCCAGCCCCTGAGGCCCCAGAGC 3'	circRNA 5' CGCCCCAGCCCCTGAGGCCCCAGAGC 3'
hsa-miR-323a-5p
miRanda	RNAhybrid
Score: 140	p-value: 0.038104
Energy: -26.33 kCal/Mol	mfe: -25.6 kCal/Mol
Position: 120,139	Position: 28,61
miRNA 3' CGCUUGCGCGGUGCCUGGUGGA 5'	miRNA 3' CGCUUGCGCGGU-GCC-----------UGGUGGA 5'
|:|| |||| |||||||	|| | ||||| ||| |||||:|
circRNA 5' CTGGAC-AGCCA-GGACCACAA 3'	circRNA 5' AGACCCCGCCACCGGTCCCTCCACGCACCACTTC 3'
	RNAhybrid
	p-value: 0.012881
	mfe: -28.4 kCal/Mol
	Position: 177,209
	miRNA 3' CGCUUGCGCGGUGC------------CUGGUGGA 5'
	||:|| ||| | ||||:||
	circRNA 5' TCGGACA-GCCTGGACAGCAGTACCCGACCGCCC 3'
	RNAhybrid
	p-value: 0.036246
	mfe: -25.7 kCal/Mol
	Position: 291,330
	miRNA 3' CGCUUGCG-C--------------GGUGC----CUGGUGGA 5'
	|:|||| | |||| |:||:||
	circRNA 5' GGGACGCTGACCAGCTCTGAGTCCCACCCCGAGGCCGCCC 3'
hsa-miR-326
miRanda	RNAhybrid
Score: 153	p-value: 0.024547
Energy: -18.93 kCal/Mol	mfe: -26.5 kCal/Mol
Position: 236,255	Position: 223,255
miRNA 3' GACCUCCUUCCCGGGUCUCC 5'	miRNA 3' GACCUCC-------------UUCCCGGGUCUCC 5'
:||| |||||||	||||| :||| |||||||
circRNA 5' AGCCCCTGAGGCCCCAGAGC 3'	circRNA 5' GTGGAGTCGCCCCAGCCCCTGAGGCCCCAGAGC 3'
hsa-miR-410-5p
miRanda	RNAhybrid
Score: 148	p-value: 0.01539
Energy: -25.1 kCal/Mol	mfe: -27.8 kCal/Mol
Position: 169,187	Position: 168,188
miRNA 3' GCUUGAGUAGUGUCUGUUGGA 5'	miRNA 3' GC-UUGAGUAGUGUCUGUUGGA 5'
|||||:| |:||||:||	| |||||:|| :||||:|||
circRNA 5' GCAACTCGT--CGGACAGCCT 3'	circRNA 5' AGCAACTCGTC--GGACAGCCTG 3'
hsa-miR-484
miRanda	RNAhybrid
Score: 144	p-value: 0.011916
Energy: -20.59 kCal/Mol	mfe: -28.6 kCal/Mol
Position: 84,106	Position: 141,169
miRNA 3' UAGCCCUC-CCCUGACUCGGACU 5'	miRNA 3' UAGCCCUCCCCUGA--------CUCGGACU 5'
||| | ||||||:|||	| |||| |||| |:||||||
circRNA 5' GTCCAGAGCAGTACTGAGTCTGC 3'	circRNA 5' AGCGAGGTGACTAGCCAGTCGGGCCTGAG 3'
